# Supplementary material for: Personalized mapping of body homeostasis using whole-body PET connectomics and routine FDG PET imaging
Source: Commun Med (Lond). 2026 Mar 27;6:294. doi: 10.1038/s43856-026-01549-y (PMC13195144; doi:10.1038/s43856-026-01549-y)
Supplement: Supplementary file 4 — Supplementary Data 1 [file 43856_2026_1549_MOESM4_ESM.xlsx]

## Sheet: Sheet1
Covar. Sensibility	Smoothing	Patients vs Controls	Patients vs Controls (p-value)	Patients vs Other Controls	Patients vs Other Controls (p-value)	Controls vs Other Controls	Controls vs Other Controls (p-value)
0.1	0.0005	3.15	0.004	2.22	0.034	0.41	0.685
0.1	0.001	3.17	0.004	2.23	0.033	0.4	0.693
0.1	0.0025	3.2	0.004	2.25	0.032	0.37	0.718
0.1	0.005	3.23	0.003	2.27	0.031	0.31	0.758
0.1	0.01	3.2	0.003	2.28	0.03	0.22	0.83
0.1	0.025	2.95	0.006	2.25	0.033	0.03	0.98
0.1	0.05	2.65	0.012	2.14	0.042	-0.12	0.906
0.1	0.1	2.35	0.024	2	0.057	-0.23	0.821
0.1	0.15	2.19	0.034	1.91	0.069	-0.27	0.787
0.1	0.25	2	0.052	1.78	0.09	-0.31	0.758
0.1	0.5	1.77	0.082	1.58	0.131	-0.33	0.746
0.1	0.75	1.67	0.101	1.47	0.16	-0.32	0.752
0.1	1	1.61	0.114	1.4	0.18	-0.31	0.759
0.2	0.0005	3.13	0.004	2.25	0.032	0.4	0.694
0.2	0.001	3.15	0.004	2.26	0.031	0.39	0.703
0.2	0.0025	3.19	0.004	2.27	0.03	0.36	0.727
0.2	0.005	3.21	0.003	2.29	0.029	0.3	0.766
0.2	0.01	3.18	0.003	2.3	0.029	0.21	0.837
0.2	0.025	2.94	0.006	2.26	0.032	0.02	0.986
0.2	0.05	2.63	0.012	2.15	0.041	-0.13	0.899
0.2	0.1	2.33	0.025	2.01	0.056	-0.24	0.814
0.2	0.15	2.17	0.036	1.92	0.068	-0.28	0.779
0.2	0.25	1.98	0.054	1.78	0.089	-0.32	0.751
0.2	0.5	1.75	0.086	1.59	0.13	-0.34	0.74
0.2	0.75	1.65	0.106	1.47	0.159	-0.33	0.747
0.2	1	1.58	0.119	1.4	0.181	-0.32	0.755
0.3	0.0005	3.12	0.005	2.29	0.029	0.39	0.704
0.3	0.001	3.14	0.004	2.29	0.029	0.38	0.712
0.3	0.0025	3.18	0.004	2.31	0.028	0.34	0.735
0.3	0.005	3.2	0.003	2.32	0.027	0.29	0.773
0.3	0.01	3.18	0.004	2.33	0.027	0.2	0.842
0.3	0.025	2.93	0.006	2.27	0.031	0.02	0.987
0.3	0.05	2.61	0.013	2.16	0.04	-0.13	0.897
0.3	0.1	2.3	0.026	2.01	0.056	-0.24	0.81
0.3	0.15	2.14	0.038	1.91	0.068	-0.29	0.773
0.3	0.25	1.94	0.058	1.78	0.089	-0.33	0.742
0.3	0.5	1.71	0.093	1.59	0.129	-0.35	0.73
0.3	0.75	1.6	0.115	1.47	0.159	-0.34	0.737
0.3	1	1.54	0.13	1.39	0.181	-0.33	0.748
0.4	0.0005	3.14	0.004	2.35	0.025	0.37	0.718
0.4	0.001	3.16	0.004	2.36	0.025	0.36	0.725
0.4	0.0025	3.2	0.004	2.37	0.024	0.33	0.747
0.4	0.005	3.23	0.003	2.38	0.024	0.28	0.782
0.4	0.01	3.2	0.003	2.37	0.024	0.2	0.847
0.4	0.025	2.95	0.006	2.3	0.029	0.02	0.988
0.4	0.05	2.62	0.013	2.18	0.039	-0.13	0.894
0.4	0.1	2.29	0.027	2.03	0.054	-0.26	0.801
0.4	0.15	2.11	0.04	1.93	0.066	-0.31	0.759
0.4	0.25	1.9	0.063	1.8	0.086	-0.36	0.723
0.4	0.5	1.66	0.104	1.61	0.124	-0.39	0.704
0.4	0.75	1.54	0.13	1.49	0.153	-0.38	0.709
0.4	1	1.47	0.147	1.41	0.176	-0.36	0.72
0.5	0.0005	3.17	0.004	2.42	0.021	0.36	0.722
0.5	0.001	3.2	0.004	2.42	0.021	0.35	0.729
0.5	0.0025	3.24	0.003	2.44	0.021	0.33	0.748
0.5	0.005	3.28	0.003	2.44	0.021	0.28	0.78
0.5	0.01	3.26	0.003	2.42	0.022	0.21	0.839
0.5	0.025	3	0.005	2.32	0.028	0.04	0.972
0.5	0.05	2.64	0.012	2.19	0.037	-0.12	0.906
0.5	0.1	2.29	0.027	2.04	0.052	-0.26	0.8
0.5	0.15	2.1	0.042	1.95	0.062	-0.32	0.75
0.5	0.25	1.88	0.067	1.83	0.08	-0.39	0.702
0.5	0.5	1.61	0.115	1.64	0.116	-0.43	0.674
0.5	0.75	1.47	0.147	1.52	0.145	-0.42	0.678
0.5	1	1.39	0.17	1.43	0.169	-0.41	0.689
0.6	0.0005	3.24	0.004	2.51	0.017	0.38	0.712
0.6	0.001	3.26	0.003	2.51	0.017	0.37	0.717
0.6	0.0025	3.32	0.003	2.52	0.017	0.35	0.734
0.6	0.005	3.36	0.002	2.51	0.017	0.31	0.761
0.6	0.01	3.34	0.002	2.47	0.019	0.24	0.812
0.6	0.025	3.06	0.004	2.33	0.027	0.08	0.935
0.6	0.05	2.68	0.011	2.19	0.037	-0.08	0.938
0.6	0.1	2.29	0.027	2.04	0.051	-0.24	0.815
0.6	0.15	2.09	0.043	1.96	0.061	-0.32	0.753
0.6	0.25	1.85	0.071	1.84	0.078	-0.4	0.694
0.6	0.5	1.56	0.125	1.66	0.112	-0.45	0.658
0.6	0.75	1.41	0.164	1.53	0.141	-0.45	0.661
0.6	1	1.32	0.193	1.44	0.166	-0.43	0.673
0.7	0.0005	3.28	0.003	2.59	0.014	0.38	0.71
0.7	0.001	3.31	0.003	2.6	0.014	0.37	0.715
0.7	0.0025	3.37	0.002	2.6	0.014	0.35	0.729
0.7	0.005	3.42	0.002	2.59	0.014	0.32	0.752
0.7	0.01	3.41	0.002	2.53	0.017	0.26	0.796
0.7	0.025	3.1	0.004	2.34	0.026	0.12	0.908
0.7	0.05	2.69	0.011	2.17	0.038	-0.04	0.965
0.7	0.1	2.28	0.028	2.03	0.053	-0.22	0.83
0.7	0.15	2.06	0.046	1.95	0.063	-0.31	0.76
0.7	0.25	1.81	0.077	1.83	0.079	-0.4	0.693
0.7	0.5	1.51	0.139	1.65	0.113	-0.46	0.65
0.7	0.75	1.35	0.184	1.52	0.143	-0.46	0.651
0.7	1	1.24	0.22	1.43	0.169	-0.44	0.662
0.8	0.0005	3.28	0.003	2.64	0.013	0.38	0.711
0.8	0.001	3.31	0.003	2.65	0.013	0.37	0.715
0.8	0.0025	3.38	0.002	2.65	0.012	0.36	0.727
0.8	0.005	3.44	0.002	2.64	0.013	0.33	0.746
0.8	0.01	3.44	0.002	2.56	0.016	0.28	0.783
0.8	0.025	3.13	0.004	2.34	0.026	0.15	0.882
0.8	0.05	2.7	0.011	2.16	0.039	0	0.997
0.8	0.1	2.28	0.029	2.01	0.054	-0.19	0.855
0.8	0.15	2.05	0.047	1.93	0.065	-0.29	0.778
0.8	0.25	1.78	0.082	1.81	0.082	-0.38	0.705
0.8	0.5	1.45	0.153	1.62	0.119	-0.45	0.657
0.8	0.75	1.28	0.206	1.49	0.151	-0.45	0.656
0.8	1	1.17	0.248	1.39	0.18	-0.44	0.667
0.9	0.0005	3.32	0.003	2.72	0.011	0.39	0.7
0.9	0.001	3.35	0.003	2.73	0.01	0.39	0.704
0.9	0.0025	3.43	0.002	2.74	0.01	0.37	0.713
0.9	0.005	3.5	0.002	2.72	0.01	0.35	0.729
0.9	0.01	3.51	0.002	2.64	0.013	0.31	0.76
0.9	0.025	3.21	0.003	2.4	0.023	0.2	0.845
0.9	0.05	2.78	0.009	2.19	0.037	0.05	0.96
0.9	0.1	2.32	0.026	2.02	0.053	-0.14	0.893
0.9	0.15	2.07	0.045	1.92	0.065	-0.24	0.811
0.9	0.25	1.78	0.083	1.79	0.085	-0.35	0.731
0.9	0.5	1.42	0.161	1.59	0.126	-0.42	0.676
0.9	0.75	1.24	0.22	1.45	0.16	-0.43	0.675
0.9	1	1.12	0.266	1.35	0.192	-0.41	0.686
1	0.0005	3.41	0.002	2.86	0.008	0.41	0.687
1	0.001	3.44	0.002	2.87	0.007	0.41	0.689
1	0.0025	3.52	0.002	2.89	0.007	0.4	0.697
1	0.005	3.6	0.001	2.88	0.007	0.38	0.71
1	0.01	3.62	0.001	2.8	0.009	0.34	0.736
1	0.025	3.34	0.002	2.51	0.017	0.24	0.81
1	0.05	2.89	0.007	2.25	0.032	0.11	0.916
1	0.1	2.39	0.022	2.03	0.052	-0.08	0.939
1	0.15	2.11	0.041	1.92	0.066	-0.19	0.854
1	0.25	1.79	0.08	1.77	0.088	-0.3	0.769
1	0.5	1.43	0.16	1.56	0.132	-0.38	0.71
1	0.75	1.24	0.221	1.42	0.169	-0.38	0.709
1	1	1.11	0.271	1.31	0.204	-0.36	0.723
